# Supplementary material for: Synchronous Multiple Lung Adenocarcinomas: Estrogen Concentration in Peripheral Lung
Source: PLoS One. 2016 Aug 15;11(8):e0160910. doi: 10.1371/journal.pone.0160910 (PMC4985140; doi:10.1371/journal.pone.0160910)
Supplement: S1 Table — (CSV) [file pone.0160910.s001.csv]

number	T	N	M	Stage	FH	FH(malignant)	PH	age	over70	BI	SMOKE	BI200	lepid	multiple	EGFR	rs3764221	Aallele	E1	E2	CYP19A1deltaCT	CYP19A1RQ
14015	1a	0	0	IA	0	1	0	76	1	0	0	0	1	0	0	AG	1	31.5	0	UD	UD
14035	1a	0	0	IA	0	0	0	70	1	0	0	0	1	0	1	AG	1	92.6	5.1	UD	UD
13051	1a	0	0	IA	0	0	0	86	1	0	0	0	1	0	1	AG	1	147.2	7.8	UD	UD
14268	1a	0	0	IA	0	0	0	68	0	0	0	0	1	0	0	AG	1	183.8	7.4	13.495	0.308
14110	1a	0	0	IA	0	0	0	80	1	0	0	0	0	0	1	AG	1	17.9	1.8	13.97127151	0.31805101
13211	1a	0	0	IA	0	0	1	65	0	0	0	0	0	0	0	AG	1	32.7	2.7	13.853	0.422833502
14199	1a	0	0	IA	1	1	0	61	0	0	0	0	1	0	1	AG	1	17.1	2.1	13.551	0.455997511
14189	1a	0	0	IA	0	1	0	69	0	0	0	0	1	0	0	AA	1	51.5	2	12.79838562	0.479784012
13205	1b	0	0	IA	0	1	0	68	0	0	0	0	1	0	1	AA	1	16	1	13.068	0.728746772
13005	1b	0	0	IA	0	0	0	82	1	0	0	0	1	0	1	AG	1	30.7	1.9	11.449	0.792
15054	1a	0	0	IA	1	1	0	79	1	0	0	0	1	0	0	AG	1	35.6	2.5	12.363	0.81
13193	1a	0	0	IA	0	1	0	69	0	5	1	0	1	0	0	AA	1	60.4	2.6	12.613	1.083
15133	1a	0	0	IA	0	0	1	77	1	0	0	0	1	0	0	AG	1	87.6	9.5	11.738	1.249
13287	1a	0	0	IA	0	1	0	57	0	0	0	0	1	0	0	AG	1	29.9	0	11.97036362	1.273004889
13218	1a	0	0	IA	0	1	1	73	1	0	0	0	1	0	1	AG	1	50.9	1	11.97	1.560004354
15014	1b	0	0	IA	0	0	1	74	1	0	0	0	1	0	0	AG	1	9.2	1	11.364	1.618
15163	3	0	0	IIB	0	0	0	76	1	0	0	0	0	0	1	AA	1	16.4	0.4	11.178	1.842
15094	1a	0	0	IA	0	0	1	67	0	0	0	0	1	0	1	AG	1	44.2	4.7	11.104	1.939
13250	1b	0	0	IA	0	0	0	70	1	0	0	0	1	0	1	AG	1	40.1	0.4	11.275	2.020808528
13189	1a	0	0	IA	1	1	0	78	1	0	0	0	1	0	0	AG	1	29	2.8	11.657	2.101
13276	1b	0	0	IA	0	0	1	73	1	0	0	0	0	0	0	AG	1	49.3	4.4	13.15106392	2.202865496
14067	2a	0	0	IB	0	0	0	72	1	0	0	0	0	0	0	AG	1	62.4	4.3	11.158	2.39585719
14052	1b	0	0	IA	0	0	0	83	1	0	0	0	1	0	0	AG	1	32.8	0.9	11.425	2.519783245
13124	1a	0	0	IA	0	1	0	70	1	0	0	0	1	0	1	AG	1	44.4	1.5	11.446	2.634
14134	1a	0	0	IA	0	1	1	65	0	0	0	0	0	0	1	AG	1	10.1	0.7	10.95899773	2.749572895
14210	2a	2	0	IIIA	0	0	1	73	1	0	0	0	0	0	1	AA	1	97.4	3.2	10.923	2.81909036
13152	1a	0	0	IA	0	0	0	64	0	0	0	0	1	0	1	AG	1	85.5	3.3	10.753	3.047785525
15031	1b	0	0	IA	0	0	1	63	0	0	0	0	1	0	1	AA	1	17.3	1.9	9.976	4.236
14224	1b	0	0	IA	0	0	0	68	0	0	0	0	0	0	1	AG	1	24.5	1.2	10.167	4.759420183
12187	1b	0	0	IA	0	1	0	78	1	0	0	0	1	0	1	AG	1	40.3	1.4	9.984207153	5.392
14069	1b	0	0	IA	1	1	1	65	0	0	0	0	1	0	1	AG	1	24.5	0.2	10.104	6.166
13275	1b	0	0	IA	0	1	0	66	0	0	0	0	1	0	0	AG	1	48.8	0	9.529846191	6.774742762
13236	1b	0	0	IA	0	0	0	57	0	0	0	0	1	0	1	AG	1	37	1.2	10.713	7.032
13278	2a	0	0	IB	0	1	0	76	1	0	0	0	1	0	0	GG	0	20	0	UD
14073	1a	0	0	IA	0	0	1	67	0	0	0	0	1	0	1	GG	0	45.6	1.9	UD
15025	1a	0	0	IA	0	1	0	72	1	0	0	0	1	0	0	GG	0	18.3	0.8	14.721	0.158
12199	1a	0	0	IA	0	0	0	81	1	0	0	0	1	0	1	GG	0	32.6	1.6	14.75963783	0.197
14269	2a	2	0	IIIA	1	1	1	88	0	0	0	0	0	0	0	GG	0	39.3	4.2	13.94	0.271
13089	1a	0	0	IA	0	0	0	84	1	0	0	0	1	0	1	GG	0	30.4	2.6	14.184	0.293
13234	2b	0	0	IB	0	0	1	70	1	0	0	0	0	0	0	GG	0	2.9	0.4	13.411	0.482824774
13267	1a	0	0	IA	0	0	0	83	1	0	0	0	1	0	1	GG	0	14.2	0	13.118	0.57452035
15010	2a	0	0	IB	0	0	0	65	0	0	0	0	1	0	0	GG	0	43	0.3	12.559	0.707
13122	1b	0	0	IA	0	0	0	69	0	0	0	0	1	0	0	GG	0	15.3	1.2	13.339	0.709
14062	2a	0	0	IB	0	1	0	73	1	0	0	0	0	0	1	GG	0	18.4	4.3	12.769	0.783913059
15171	1a	0	0	IA	0	1	0	72	1	0	0	0	1	0	0	GG	0	21.6	0.9	12.117	0.8
15155	1a	0	0	IA	0	1	0	55	0	0	0	0	1	0	1	GG	0	16.9	0.5	12.242	0.88
13284	2a	0	0	IB	1	1	0	72	1	0	0	0	0	0	1	GG	0	9.1	0.5	12.86098862	0.931018089
13254	1a	0	0	IA	0	0	0	79	1	0	0	0	1	0	1	GG	0	18.5	1.2	13.24176025	0.96
15071	1a	0	0	IA	0	1	0	74	1	0	0	0	1	0	1	GG	0	38.5	4.3	12.098	0.973
14036	1a	0	0	IA	0	0	0	70	1	0	0	0	1	0	1	GG	0	26.9	1.2	12.767	0.993425881
15084	1b	2	0	IIIA	0	1	0	82	1	0	0	0	0	0	1	GG	0	20.9	1.9	12.007	1.036
14211	1a	0	0	IA	1	1	0	72	1	0	0	0	1	0	1	GG	0	33.7	1.6	12.363	1.038956842
15093	1a	0	0	IA	0	0	0	72	1	0	0	0	1	0	0	GG	0	2.6	0.1	11.991	1.048
13206	1a	0	0	IA	0	0	1	65	0	0	0	0	1	0	1	GG	0	16.1	1.6	12.517	1.06713903
14206	2a	0	0	IB	0	0	0	64	0	0	0	0	1	0	1	GG	0	57.3	2.3	12.322	1.069028359
14244	2b	0	0	IIA	0	0	0	81	1	0	0	0	0	0	1	GG	0	13.8	0.9	12.32	1.070121425
15030	2a	0	0	IB	0	1	1	67	0	0	0	0	1	0	1	GG	0	0.3	0.3	11.797	1.199
13117	1a	0	0	IA	0	1	0	80	1	0	0	0	1	0	0	GG	0	10.5	0	12.509	1.261
14214	1a	0	0	IA	0	0	0	70	1	0	0	0	1	0	0	GG	0	20.3	0.7	12.077	1.266695866
13094	2b	0	0	IIA	0	0	0	75	1	0	0	0	1	0	0	GG	0	35.4	2.9	12.49	1.277
14227	1a	0	0	IA	0	1	1	69	0	0	0	0	1	0	0	GG	0	4.2	0.8	12.04	1.299896707
13078	1a	0	0	IA	0	1	1	75	1	0	0	0	1	0	1	GG	0	58.4	2.8	12.62	1.36
15167	1a	0	0	IA	0	0	0	73	1	0	0	0	1	0	0	GG	0	8.9	1.3	11.286	1.423
14257	1a	0	0	IA	1	1	1	78	1	0	0	0	0	0	0	GG	0	139.5	6.7	11.842	1.491152139
15057	1a	0	0	IA	0	0	0	72	1	0	0	0	1	0	1	GG	0	63.7	3.9	11.29	1.704
13252	1a	0	0	IA	1	1	0	66	0	0	0	0	1	0	1	GG	0	30.3	0.8	11.471	1.764159705
13114	1a	0	0	IA	0	1	1	82	1	0	0	0	1	0	1	GG	0	26	1.1	11.827	2.023
13069	1a	0	0	IA	1	1	1	64	0	0	0	0	1	0	1	GG	0	0.7	0.2	11.911	2.222
13066	1b	0	0	IA	0	0	0	72	1	0	0	0	1	0	1	GG	0	128.2	4.8	11.41722107	2.24
12190	1a	2	0	IIIA	0	0	0	63	0	0	0	0	1	0	1	GG	0	26.3	1.6	11.20729256	2.31
13013	1a	0	0	IA	0	0	0	71	1	0	0	0	1	0	0	GG	0	28.6	1.2	11.3041687	2.684
13265	1a	0	0	IA	0	1	0	79	1	0	0	0	1	0	1	GG	0	17.9	0	10.70929146	2.991
15131	1a	0	0	IA	0	0	0	62	0	0	0	0	1	0	0	GG	0	121.7	4	10.304	3.375
14043	1b	0	0	IA	0	0	0	66	0	0	0	0	0	0	1	GG	0	11.3	0.1	10.658	3.387326598
13270	2a	0	0	IB	0	0	0	70	1	0	0	0	1	0	1	GG	0	14.8	0.7	10.51461792	3.423315926
13084	1b	0	0	IA	0	0	1	63	0	0	0	0	1	0	1	GG	0	16.8	0.6	12.844	3.436
13112	1a	0	0	IA	0	0	0	68	0	0	0	0	1	0	0	GG	0	96.7	3.5	10.636	3.440612107
13279	1b	1	0	IIA	0	1	0	59	0	0	0	0	1	0	1	GG	0	39.8	1.1	10.25483513	4.098730778
13281	1a	0	0	IA	1	1	0	64	0	0	0	0	0	0	0	GG	0	18.4	1	10.81648254	5.157
13044	1b	0	0	IA	0	1	1	76	1	0	0	0	1	1	1	AG	1	98	7.3	UD	0
13036	1b	0	0	IA	0	0	0	72	1	0	0	0	1	1	1	AA	1	34.7	1.1	13.48885918	0.476103152
13135	1a	0	0	IA	0	0	0	72	1	0	0	0	1	1	0	AG	1	55.2	2.5	13.39843369	0.506899475
14175	1a	0	0	IA	0	0	0	76	1	0	0	0	1	1	0	AG	1	16.4	1	13.14938736	0.562222958
15108	1a	0	0	IA	0	1	0	63	0	0	0	0	1	1	0	AG	1	142.3	7.1	12.543	0.715
15056	1a	0	0	IA	0	1	0	63	0	0	0	0	1	1	0	AG	1	144.8	7.9	12.379	0.801
15118	1a	0		IA	0	0	0	65	0	0	0	0	1	1	1	AG	1	72.4	4.6	12.36	0.811
15110	1a	0	0	IA	1	1	0	66	0	0	0	0	1	1	0	AG	1	69.2	5.1	12.326	0.831
15001	1a	0	0	IA	1	1	1	72	1	0	0	0	1	1	1	AG	1	135.9	8.2	12.024	1.025
13043	1b	0	0	IA	0	0	1	73	1	0	0	0	1	1	1	AA	1	64.3	2.9	11.97080612	1.363579806
12208	1a	0	0	IA	0	0	0	68	0	0	0	0	1	1	1	AG	1	35.3	1.1	12.343	1.647
14094	1a	0	0	IA	0	1	0	64	0	0	0	0	1	1	1	AG	1	41.1	1.2	11.647	1.703
14087	1b	0	0	IA	0	0	0	80	1	20	1	0	1	1	0	AA	1	32.6	1.2	11.60351563	1.758919719
13223	1b	0	0	IA	0	1	0	73	1	0	0	0	1	1	1	AG	1	20.1	1.1	11.834	1.912744467
13024	1b	0	0	IA	0	0	0	76	1	0	0	0	1	1	1	AG	1	26.5	0.9	10.761	2.047
15177	1a	0	0	IA	0	0	0	64	0	0	0	0	1	1	0	AG	1	7	0.4	10.62	2.256
13093	1a	0	0	IA	0	0	1	75	1	0	0	0	1	1	0	AG	1	216.9	8.6	11.64441681	2.296
13115	1a	0	0	IA	0	1	1	79	1	0	0	0	1	1	1	AG	1	21.7	1.1	10.953	3.709
14057	1a	0	0	IA	1	1	1	77	1	0	0	0	1	1	0	AA	1	56.5	0.5	9.42937851	7.053588769
13239	1a	0	0	IA	0	0	0	76	1	0	0	0	1	1	1	AG	1	90.1	2.6	9.534914017	9.148558617
14075	1a	0	0	IA	1	1	0	72	1	110	1	0	1	1	1	GG	0	57	2	UD	0
15153	1b	0	0	IA	0	1	0	78	1	0	0	0	1	1	1	GG	0	39.4	2	12.954	0.538
15141	1a	0	0	IA	0	1	0	67	0	0	0	0	1	1	0	GG	0	45.7	2.8	12.072	0.991
14204	1a	0	0	IA	1	1	0	82	1	0	0	0	1	1	0	GG	0	11.8	0.9	12.26702309	1.110479049
15125	1a	0	0	IA	0	1	1	67	0	0	0	0	1	1	0	GG	0	33.6	2.3	11.555	1.181
12225	1a	0	0	IA	0	1	0	73	1	0	0	0	1	1	1	GG	0	30	2.2	12.645	1.336
14103	2a	0	0	IB	0	0	0	66	0	100	1	0	1	1	1	GG	0	50.3	4.1	11.99634361	1.34
14112	1b	0	0	IA	1	1	0	70	1	0	0	0	1	1	1	GG	0	45.2	1.5	11.74219513	1.597715053
15091	1b	0	0	IA	0	0	0	65	0	0	0	0	1	1	1	GG	0	44	3.4	10.452	3.046
15213	1a	0	0	IA	0	1	0	64	0	0	0	0	1	1	0	GG	0	29.2	1.2	9.907	3.7
